# Supplementary material for: A Human Deciduous Tooth and New 40Ar/39Ar Dating Results from the Middle Pleistocene Archaeological Site of Isernia La Pineta, Southern Italy
Source: PLoS One. 2015 Oct 12;10(10):e0140091. doi: 10.1371/journal.pone.0140091 (PMC4601758; doi:10.1371/journal.pone.0140091)
Supplement: S1 Table — Location corresponds to the position of the sample in the excavation area: l = quadrants number inside the pavilion (first excavation area); S: layer number; q: square number. (XLS) [file pone.0140091.s003.xls]

## Sheet: Feuil1
Sample ID:	3s6-9	Lab# N-1322/1318		J = 0.00041630 ± 0.00000129			Location: settore l1 S6-9 q106
Sanidine			Irradiation # 83		reactor	OSIRIS
Flux standard	ACS-2	1.193 Ma			Single crystal total fusion
																						Background corrections U3/S6-9
N	40Ar	36Ar	±s36	37Ar	±s37	38Ar	±s38	39Ar	±s39	40Ar	±s40	D(1)	±%sD	%40Ar*	Age	±s	K/Ca	± 1s				N	36Ar	±s36	37Ar	±s37	38Ar	±s38	39Ar	±s39	40Ar	±s40
	(moles)	V	V	V	V	V	V	V	V	V	V				(ka)	(ka)			Unit/Quadr/strat/Parcel				V	V	V	V	V	V	V	V	V	V
N1322-01	7.46354e-15	1.3914e-06	9.7398e-09	2.732e-05	6.2836e-08	0.0001015	1.7255e-07	0.0065105	5.2084e-06	0.0054589	3.27534e-06	1.01284	0.1	94.3195	600.087	1.24092	15.8119	0.0671461	U3/I1/S6-9 P106			N1322-01	2.82e-07	2.5098e-08	1.274e-07	2.14032e-08	9.196e-08	2.73121e-08	1.66e-07	1.0458e-07	1.106e-05	2.765e-07
N1322-02	5.44074e-15	8.782e-07	1.49294e-08	2.055e-05	4.7265e-08	7.676e-05	9.2112e-08	0.004907	5.8884e-06	0.0039824	3.58416e-06	1.01258	0.1	95.819	589.48	1.6694	15.8598	0.0697271	U3/I1/S6-9 P106			N1322-02	2.82e-07	2.5098e-08	1.274e-07	2.14032e-08	9.196e-08	2.73121e-08	1.66e-07	1.0458e-07	1.106e-05	2.765e-07
N1322-03	5.04563e-15	7.01e-07	2.103e-08	2.0858e-05	7.71746e-08	6.966e-05	1.81116e-07	0.004469	4.9159e-06	0.003694	4.0634e-06	1.01254	0.1	96.8542	606.71	1.93706	14.2284	0.0747081	U3/I1/S6-9 P106			N1322-03	2.82e-07	2.5098e-08	1.274e-07	2.14032e-08	9.196e-08	2.73121e-08	1.66e-07	1.0458e-07	1.106e-05	2.765e-07
N1322-04	4.42639e-15	1.8696e-06	1.4209e-08	2.895e-05	1.01325e-07	5.618e-05	2.2472e-07	0.0036003	2.88024e-06	0.003242	2.9178e-06	1.01246	0.1	86.3228	588.801	2.00659	8.24305	0.0412026	U3/I1/S6-9 P106			N1322-04	2.82e-07	2.5098e-08	1.274e-07	2.14032e-08	9.196e-08	2.73121e-08	1.66e-07	1.0458e-07	1.106e-05	2.765e-07
N1322-05	5.78911e-15	1.007e-06	9.063e-09	2.579e-05	1.2895e-07	8.119e-05	1.21785e-07	0.005216	4.1728e-06	0.00424	3.392e-06	1.01263	0.1	95.1952	586.305	1.59075	13.4027	0.0822581	U3/I1/S6-9 P106			N1322-05	2.752e-07	3.05472e-08	1.0108e-07	1.61728e-08	4.452e-08	2.53319e-08	6.109e-07	1.4906e-07	1.437e-05	3.7362e-07
N1322-06	4.28896e-15	1.2646e-06	2.5292e-08	1.445e-05	8.67e-08	5.639e-05	1.6917e-07	0.003605	2.884e-06	0.003145	2.516e-06	1.01244	0.1	91.1423	601.645	2.5433	16.5768	0.117046	U3/I1/S6-9 P106			N1322-06	2.752e-07	3.05472e-08	1.0108e-07	1.61728e-08	4.452e-08	2.53319e-08	6.109e-07	1.4906e-07	1.437e-05	3.7362e-07
N1322-07	5.70513e-15	1.025e-06	2.255e-08	2.1225e-05	1.06125e-07	7.8667e-05	1.80934e-07	0.0051285	3.58995e-06	0.0041787	3.34296e-06	1.01258	0.1	94.9756	586.273	1.81121	16.0241	0.0984544	U3/I1/S6-9 P106			N1322-07	2.752e-07	3.05472e-08	1.0108e-07	1.61728e-08	4.452e-08	2.53319e-08	6.109e-07	1.4906e-07	1.437e-05	3.7362e-07
N1322-08	1.6116e-14	2.514e-05	9.5532e-08	2.5558e-05	1.17567e-07	9.635e-05	2.40875e-07	0.0059214	7.10568e-06	0.0117779	7.06674e-06	1.01389	0.1	40.9058	618.56	5.24447	15.3923	0.090549	U3/I1/S6-9 P106			N1322-08	2.752e-07	3.05472e-08	1.0108e-07	1.61728e-08	4.452e-08	2.53319e-08	6.109e-07	1.4906e-07	1.437e-05	3.7362e-07
N1322-09	5.35153e-15	7.791e-07	2.72685e-08	2.019e-05	1.2114e-07	7.441e-05	1.11615e-07	0.0047593	4.28337e-06	0.0039214	3.9214e-06	1.01257	0.1	96.8944	604.56	1.69533	15.6726	0.111388	U3/I1/S6-9 P106			N1322-09	3.42e-07	1.2312e-08	1.475e-07	2.64025e-08	1.331e-07	3.18109e-08	5.622e-07	1.62476e-07	1.5175e-05	5.61475e-07
N1322-10	4.92903e-15	1.7666e-06	2.68347e-08	1.807e-05	1.10227e-07	6.524e-05	1.69624e-07	0.0041702	5.42126e-06	0.003613	2.5291e-06	1.01252	0.1	88.9584	584.151	3.74627	15.0364	0.159978	U3/I1/S6-9 P106			N1322-10	3.481e-07	1.25316e-08	1.262e-07	1.52702e-08	1.331e-07	3.18109e-08	7.677e-07	2.53341e-07	1.517e-05	5.6129e-07
N1322-11	7.5334e-15	1.7672e-06	1.13101e-08	4.273e-05	1.2819e-07	0.0001003	2.006e-07	0.006468	7.1148e-06	0.005514	3.3084e-06	1.01284	0.1	92.8655	601.06	3.52358	9.82933	0.0897847	U3/I1/S6-9 P106			N1322-11	3.481e-07	1.25316e-08	1.262e-07	1.52702e-08	1.331e-07	3.18109e-08	7.677e-07	2.53341e-07	1.517e-05	5.6129e-07
N1322-12	5.6453e-15	1.495e-06	1.0465e-08	2e-05	1.4e-07	7.527e-05	1.88175e-07	0.004782	4.782e-06	0.00413	3.304e-06	1.01261	0.1	91.8072	602.13	3.58297	15.5507	0.173406	U3/I1/S6-9 P106			N1322-12	2.88e-07	1.44e-08	9.907e-08	1.79317e-08	8.157e-08	2.42263e-08	5.059e-07	1.30522e-07	9.343e-06	2.41049e-07
N1322-13	3.95609e-15	7.803e-07	1.48257e-08	1.885e-05	1.03675e-07	5.616e-05	1.29168e-07	0.003559	2.4913e-06	0.002897	2.6073e-06	1.0124	0.1	95.2818	588.319	3.61066	12.2778	0.125822	U3/I1/S6-9 P106			N1322-13	2.88e-07	1.44e-08	9.907e-08	1.79317e-08	8.157e-08	2.42263e-08	5.059e-07	1.30522e-07	9.343e-06	2.41049e-07
N1322-14	4.14762e-15	1.9466e-06	1.36262e-08	1.576e-05	1.576e-07	5.157e-05	2.0628e-07	0.003339	3.6729e-06	0.0030368	2.42944e-06	1.01243	0.1	84.6428	584.055	3.65428	13.7923	0.183409	U3/I1/S6-9 P106			N1322-14	2.88e-07	1.44e-08	9.907e-08	1.79317e-08	8.157e-08	2.42263e-08	5.059e-07	1.30522e-07	9.343e-06	2.41049e-07
N1318-01	2.08778e-15	1.485e-06	1.6335e-08	1.041e-05	7.287e-08	2.374e-05	9.7334e-08	0.001554	2.0202e-06	0.001545	2.163e-06	1.01218	0.1	78.99	581.621	4.68976	12.9053	0.138435	U3/I4/S6-9 P101			N1318-01	3.453e-07	1.79556e-08	1.446e-07	1.07004e-08	8.299e-08	1.59341e-08	1.796e-07	8.11792e-08	2.107e-05	4.36149e-07
N1318-02	9.22685e-15	2.5314e-06	4.05024e-08	4.137e-05	1.57206e-07	0.0001207	3.0175e-07	0.007742	8.5162e-06	0.006756	4.7292e-06	1.01305	0.1	90.9165	594.301	3.39832	16.0386	0.141394	U3/I4/S6-9 P101			N1318-02	3.453e-07	1.79556e-08	1.446e-07	1.07004e-08	8.299e-08	1.59341e-08	1.796e-07	8.11792e-08	2.107e-05	4.36149e-07
N1318-03	8.80552e-15	6.676e-06	3.87208e-08	3.442e-05	1.70035e-07	9.117e-05	2.55276e-07	0.0058627	7.03524e-06	0.0064559	6.4559e-06	1.013	0.1	72.8582	600.251	3.77492	14.6095	0.137603	U3/I4/S6-9 P101			N1318-03	4.534e-07	2.35768e-08	1.557e-07	2.9583e-08	1.61e-07	2.2057e-08	8.8517e-07	1.89869e-07	2.8516e-05	3.76411e-07
N1318-04	3.8105e-15	1.03e-06	1.5038e-08	2.075e-05	1.1205e-07	4.975e-05	1.4925e-07	0.00329	2.632e-06	0.0028099	2.55701e-06	1.01239	0.1	94.2136	598.256	3.65341	13.6224	0.132221	U3/I4/S6-9 P101			N1318-04	4.534e-07	2.35768e-08	1.557e-07	2.9583e-08	1.61e-07	2.2057e-08	8.8517e-07	1.89869e-07	2.8516e-05	3.76411e-07
N1318-05	3.36442e-15	1.1218e-06	2.59585e-08	1.7748e-05	8.16408e-08	4.4957e-05	1.21384e-07	0.0029356	2.05492e-06	0.0024843	3.22959e-06	1.01233	0.1	92.3816	580.467	4.0289	14.227	0.132516	U3/I4/S6-9 P101			N1318-05	4.534e-07	2.35768e-08	1.557e-07	2.9583e-08	1.61e-07	2.2057e-08	8.8517e-07	1.89869e-07	2.8516e-05	3.76411e-07
N1318-06	6.23636e-15	1.4876e-06	2.33553e-08	4.395e-05	1.36245e-08	8.4962e-05	1.44435e-07	0.0054756	4.92804e-06	0.0045806	2.74836e-06	1.01268	0.1	93.7032	585.223	3.34616	10.6687	0.0848581	U3/I4/S6-9 P101			N1318-06	4.534e-07	2.35768e-08	1.557e-07	2.9583e-08	1.61e-07	2.2057e-08	8.8517e-07	1.89869e-07	2.8516e-05	3.76411e-07
N1318-07	1.00292e-14	6.615e-06	4.43205e-08	6.976e-05	2.37184e-08	9.649e-05	2.79821e-07	0.0061915	4.76745e-06	0.007346	3.73177e-06	1.01315	0.1	76.4769	679.513	4.09775	7.59425	0.0600911	U3/I4/S6-9 P101			N1318-07	4.455e-07	3.00713e-08	1.176e-07	3.2293e-09	9.075e-08	3.9567e-08	1.007e-07	1.6394e-08	2.541e-05	4.07297e-07
N1318-08	4.24616e-15	2.5792e-06	3.52602e-08	1.768e-05	8.76928e-09	5.03e-05	1.62972e-07	0.003227	2.06528e-06	0.0031248	3.74976e-07	1.01244	0.1	80.6615	581.797	4.32089	15.6735	0.124002	U3/I4/S6-9 P101			N1318-08	4.455e-07	3.00713e-08	1.176e-07	3.2293e-09	9.075e-08	3.9567e-08	1.007e-07	1.6394e-08	2.541e-05	4.07297e-07
N1318-09	6.06032e-15	6.236e-06	3.60877e-08	3.581e-05	1.11226e-07	5.577e-05	1.36636e-07	0.003597	3.72649e-06	0.004449	3.79945e-06	1.01266	0.1	63.3037	584.773	4.42047	8.6001	0.0733243	U3/I4/S6-9 P101			N1318-09	4.455e-07	3.00713e-08	1.176e-07	3.2293e-09	9.075e-08	3.9567e-08	1.007e-07	1.6394e-08	2.541e-05	4.07297e-07
N1318-10	6.82341e-15	2.53e-06	2.9348e-09	3.098e-05	1.42508e-07	8.67e-05	2.11548e-07	0.0054944	5.10979e-06	0.005006	4.35522e-06	1.01276	0.1	88.273	601.099	3.42512	15.1957	0.139352	U3/I4/S6-9 P101			N1318-10	4.455e-07	3.00713e-08	1.176e-07	3.2293e-09	9.075e-08	3.9567e-08	1.007e-07	1.6394e-08	2.541e-05	4.07297e-07
N1318-11	8.05531e-15	4.618e-06	3.35775e-08	4.346e-05	1.62975e-07	8.914e-05	2.21959e-07	0.005719	6.13077e-06	0.0059139	7.86549e-06	1.01291	0.1	79.5801	614.708	3.73356	11.2753	0.099082	U3/I4/S6-9 P101			N1318-11	3.282e-07	1.81783e-08	1.54e-07	3.9809e-09	9.739e-08	4.03389e-08	1.273e-07	2.27867e-08	3.4111e-05	4.16154e-07
N1318-12	7.08371e-15	4.6842e-06	1.78e-08	9.034e-05	2.89088e-07	6.805e-05	1.70125e-07	0.004324	6.01036e-06	0.0052047	6.37576e-06	1.01279	0.1	76.606	688.345	4.12526	4.09142	0.0352226	U3/I4/S6-9 P101			N1318-12	3.282e-07	1.81783e-08	1.54e-07	3.9809e-09	9.739e-08	4.03389e-08	1.273e-06	2.27867e-07	3.4111e-05	4.16154e-07
N1318-13	2.76982e-15	1.3676e-06	1.21716e-08	1.758e-05	9.3174e-08	3.379e-05	1.08128e-07	0.002199	3.0786e-06	0.0020373	1.62984e-06	1.01226	0.1	86.3013	595.813	4.38088	10.4917	0.101601	U3/I4/S6-9 P101			N1318-13	3.777e-07	2.79498e-08	5.889e-08	2.20838e-08	1.083e-07	2.23098e-08	2.607e-07	7.87314e-08	1.553e-05	3.5719e-07
N1318-14	2.68653e-15	1.809e-06	4.1607e-08	1.606e-05	1.0439e-07	3.103e-05	1.2412e-07	0.00202	2.626e-06	0.0019765	1.77885e-06	1.01225	0.1	79.5324	579.765	6.14988	10.5529	0.109723	U3/I4/S6-9 P101			N1318-14	3.777e-07	2.79498e-08	5.889e-08	2.20838e-08	1.083e-07	2.23098e-08	2.607e-07	7.87314e-08	1.553e-05	3.5719e-07
N1318-15	1.16059e-14	3.008e-06	1.59424e-08	4.86e-05	2.10438e-07	0.0001459	3.0639e-07	0.009599	5.7594e-06	0.008487	5.52504e-06	1.01334	0.1	91.3182	605.753	3.261	16.5678	0.149395	U3/I4/S6-9 P101			N1318-15	3.777e-07	2.79498e-08	5.889e-08	2.20838e-08	1.083e-07	2.23098e-08	2.607e-07	7.87314e-08	1.553e-05	3.5719e-07
bold italic: crystals not included in the weighted mean age calculation
D(1) :Mass discrimination per AMU based on power law
Results		40Ar*/39Ark	± 1s	Age	± 1s	MSWD	39Ar(k)	K/Ca	± 1s		Constant used
				(Ka)			(n)				Atmospheric Argon ratio
											(40Ar/36Ar)A	295.5	1	Steiger an Jäger (1977)
Weighted mean		0.7811	0.001	586.5	2	0.97	35.87	11.4	0.897133		(40Ar/38Ar)A	0.1869	1	Steiger an Jäger (1977)
			0.0013		0.33%		13				Interfering isotope production ratios
				Full External Error	5.5	1.0	Statistical T ratio				(40Ar/39Ar)K	(3.52±1.76)E-3
				Analytical Error	0.7						(38Ar/39Ar)K	(1.5±0.25)E-2
Results			40(a)/36(a)	± 1s	40(r)/39(k)	± 1s	Age	± 1s			(39Ar/37Ar)Ca	(5.29±1.32)E-4
							(Ka)				(38Ar/37Ar)Ca	(1.44±0.38)E-4
									MSWD		(36Ar/37Ar)Ca	(4.03±0.24)E-4
Inverse Isochron			291.088	3.63133	0.782284	0.00136715	587.429	2.09014	0.922566		Decay Constants
				0.0124751		0.00174764		0.00355811			40Kle	(5.81±0.00)E-11a-1		Steiger an Jäger (1977)
Full External Error								5.50544			40Klb	(4.962±0.000)E-10a-1		Steiger an Jäger (1977)
Analytical Error								1.02645
Statistics			Statistical F ratio	1.1076		Convergence	5.49675e-05
			Error Magnification	1		Number of Iterations	3
			Number of Data Points	13		Calculated Line	Weighted York-2
Sample ID:	3coll	Lab# N-1323/1320		J = 0.0004248 ± 0.0000009346			Location: settore l1 Scoll q106
Sanidine			Irradiation # 83		reactor	OSIRIS
Flux standard	ACS-2	1.193 Ma			Single crystal total fusion
																						Background corrections U3/Coll
N	40Ar	36Ar	±s36	37Ar	±s37	38Ar	±s38	39Ar	±s39	40Ar	±s40	D(1)	±%sD	%40Ar*	Age	±s	K/Ca	± 1s				N	36Ar	±s36	37Ar	±s37	38Ar	±s38	39Ar	±s39	40Ar	±s40
	(moles)	V	V	V	V	V	V	V	V	V	V				(ka)	(ka)			Unit/Quadr/strat/Parcel				V	V	V	V	V	V	V	V	V	V
N1323-01	6.66785e-15	1.283e-06	1.34715e-08	2.663e-05	1.25161e-07	9.547e-05	2.8641e-07	0.006063	4.8504e-06	0.004878	2.439e-06	1.01273	0.1	93.9198	584.906	1.40365	14.7912	0.0884825	U3/I1/SColl P106			N1323-01	2.21e-07	2.8509e-08	9.519e-08	3.13175e-08	9.385e-08	3.45368e-08	4.23e-07	1.8612e-07	1.0957e-05	3.50624e-07
N1323-02	6.113e-15	2.793e-06	3.37953e-08	1.948e-05	8.5712e-08	7.586e-05	2.42752e-07	0.005019	5.019e-06	0.004473	4.0257e-06	1.01267	0.1	83.8312	578.169	2.2241	16.7583	0.0986679	U3/I1/SColl P106			N1323-02	2.21e-07	2.8509e-08	9.519e-08	3.13175e-08	9.385e-08	3.45368e-08	4.23e-07	1.8612e-07	1.0957e-05	3.50624e-07
N1323-03	4.34049e-15	3.4084e-06	2.18138e-08	1.117e-05	1.2287e-07	4.665e-05	1.7727e-07	0.002927	3.8051e-06	0.0031792	3.81504e-06	1.01222	0.1	71.7026	601.858	3.17399	17.0903	0.205285	U3/I1/SColl P106			N1323-03	2.21e-07	2.8509e-08	9.519e-08	3.13175e-08	9.385e-08	3.45368e-08	4.23e-07	1.8612e-07	1.0957e-05	3.50624e-07
N1323-04	7.99538e-15	9.335e-07	1.6803e-08	2.796e-05	6.4308e-08	0.00011297	2.59831e-07	0.007213	3.6065e-06	0.005847	4.6776e-06	1.0129	0.1	96.6056	606.487	1.31229	16.7626	0.0717921	U3/I1/SColl P106			N1323-04	2.21e-07	2.8509e-08	9.519e-08	3.13175e-08	9.385e-08	3.45368e-08	4.23e-07	1.8612e-07	1.0957e-05	3.50624e-07
N1323-05	6.367e-15	1.143e-06	1.6002e-08	2.83e-05	1.132e-07	8.762e-05	1.66478e-07	0.005616	3.9312e-06	0.004665	3.732e-06	1.0127	0.1	95.124	610.895	1.86722	12.9183	0.0694117	U3/I1/SColl P106			N1323-05	3.253e-07	3.87107e-08	1.697e-07	2.32489e-08	9.145e-08	3.8409e-08	2.373e-06	1.4238e-07	1.7557e-05	3.5114e-07
N1323-06	4.66272e-15	1.60356e-06	3.04676e-08	1.891e-05	1.3237e-07	6.163e-05	1.47912e-07	0.003854	3.0832e-06	0.003421	2.3947e-06	1.01249	0.1	89.4986	613.347	2.95271	13.2991	0.10604	U3/I1/SColl P106			N1323-06	3.253e-07	3.87107e-08	1.697e-07	2.32489e-08	9.145e-08	3.8409e-08	2.373e-06	1.4238e-07	1.7557e-05	3.5114e-07
N1323-07	4.62775e-15	2.8596e-06	3.71748e-08	1.417e-05	1.417e-07	5.416e-05	1.6248e-07	0.003407	4.4291e-06	0.0033866	4.06392e-06	1.01248	0.1	78.114	600.67	3.00198	15.7071	0.169609	U3/I1/SColl P106			N1323-07	2.266e-07	1.60886e-08	1.352e-07	1.70352e-08	2.777e-08	1.70508e-08	1.4199e-07	1.3631e-08	8.682e-06	4.08054e-07
N1323-08	3.88932e-15	1.533e-06	1.8396e-08	1.416e-05	9.912e-08	5.013e-05	1.85481e-07	0.003142	2.8278e-06	0.0028476	2.56284e-06	1.01239	0.1	87.1019	610.333	2.02382	14.4931	0.115707	U3/I1/SColl P106			N1323-08	2.266e-07	1.60886e-08	1.352e-07	1.70352e-08	2.777e-08	1.70508e-08	1.4199e-07	1.3631e-08	8.682e-06	4.08054e-07
N1323-09	3.51313e-15	1.203e-06	1.8045e-08	1.3062e-05	6.531e-08	7.449e-05	2.08572e-07	0.0030496	2.43968e-06	0.002574	2.3166e-06	1.01235	0.1	89.7822	585.5	2.91146	14.9682	0.096301	U3/I1/SColl P106			N1323-09	2.655e-07	3.37185e-08	1.414e-07	2.46036e-08	1.0126e-07	2.96692e-08	3.56e-07	1.4952e-07	9.675e-06	3.38625e-07
N1323-10	5.93118e-15	1.505e-06	2.107e-08	2.2195e-05	6.2146e-08	8.131e-05	2.11406e-07	0.005136	5.6496e-06	0.004339	3.0373e-06	1.01264	0.1	92.0025	601.593	1.97645	14.7783	0.0692694	U3/I1/SColl P106			N1323-10	2.655e-07	3.37185e-08	1.414e-07	2.46036e-08	1.0126e-07	2.96692e-08	3.56e-07	1.4952e-07	9.675e-06	3.38625e-07
N1323-11	7.75108e-15	3.09436e-06	1.54718e-08	2.7195e-05	1.35975e-07	9.769e-05	1.9538e-07	0.0062175	7.461e-06	0.0056692	3.96844e-06	1.01287	0.1	85.9829	599.896	2.52302	14.5899	0.115996	U3/I1/SColl P106			N1323-11	2.606e-07	2.29328e-08	1.388e-07	3.56716e-08	6.25e-08	4.25e-08	5.31e-08	5.30469e-08	1.148e-05	4.1328e-07
N1323-12	6.76029e-15	2.2275e-06	1.80427e-08	2.251e-05	1.3506e-07	8.831e-05	2.20775e-07	0.005579	3.9053e-06	0.004946	3.4622e-06	1.01274	0.1	88.8403	602.394	2.51797	15.8292	0.136402	U3/I1/SColl P106			N1323-12	2.606e-07	2.29328e-08	1.388e-07	3.56716e-08	6.25e-08	4.25e-08	5.31e-08	5.30469e-08	1.148e-05	4.1328e-07
N1323-13	4.56418e-15	2.668e-06	1.81424e-08	1.655e-05	9.93e-08	5.644e-05	1.6932e-07	0.0034823	5.57168e-06	0.003343	3.0087e-06	1.01248	0.1	79.734	584.65	3.04265	13.4614	0.119398	U3/I1/SColl P106			N1323-13	2.606e-07	2.29328e-08	1.388e-07	3.56716e-08	6.25e-08	4.25e-08	5.31e-08	5.30469e-08	1.148e-05	4.1328e-07
N1323-14	4.73954e-15	6.426e-07	2.05632e-08	1.583e-05	6.332e-08	6.65e-05	1.995e-07	0.004207	2.9449e-06	0.003471	3.1239e-06	1.0125	0.1	96.9272	610.898	2.77667	17.0099	0.128102	U3/I1/SColl P106			N1323-14	2.606e-07	2.29328e-08	1.388e-07	3.56716e-08	6.25e-08	4.25e-08	5.31e-08	5.30469e-08	1.148e-05	4.1328e-07
N1320-01	5.03232e-15	1.1538e-06	2.8845e-09	2.1596e-05	6.4788e-08	3.9718e-05	9.9295e-08	0.004518	4.9698e-06	0.0036818	4.04998e-06	1.01253	0.1	93.9465	586.479	3.11488	16.2634	0.134949	U3/I4/SColl P101			N1320-01	3.61e-07	2.3465e-08	1.238e-07	5.22436e-08	8.93e-08	3.4827e-08	2.719e-07	7.28692e-08	8.572e-06	3.0002e-07
N1320-02	5.89019e-15	3.721e-06	2.41865e-08	2.1474e-05	1.6535e-07	6.7016e-05	1.74242e-07	0.004425	2.655e-06	0.00430798	3.01559e-06	1.01264	0.1	78.0612	582.438	3.30694	16.0231	0.174751	U3/I4/SColl P101			N1320-02	3.61e-07	2.3465e-08	1.238e-07	5.22436e-08	8.93e-08	3.4827e-08	2.719e-07	7.28692e-08	8.572e-06	3.0002e-07
N1320-03	7.22848e-15	4.42e-06	2.652e-08	3.388e-05	6.776e-08	8.533e-05	2.5599e-07	0.005479	4.3832e-06	0.005295	3.177e-06	1.0128	0.1	78.9945	584.444	3.24915	12.5535	0.0953985	U3/I4/SColl P101			N1320-03	4.636e-07	2.7816e-08	1.377e-07	2.28582e-08	1.787e-07	2.05505e-08	2.016e-06	9.6768e-08	1.874e-05	3.748e-07
N1320-04	5.47351e-15	1.4649e-06	3.7062e-08	2.2433e-05	8.9732e-08	7.3568e-05	2.0599e-07	0.0047407	5.21477e-06	0.004014	2.4084e-06	1.01259	0.1	92.9812	601.936	3.60465	16.4309	0.138526	U3/I4/SColl P101			N1320-04	4.636e-07	2.7816e-08	1.377e-07	2.28582e-08	1.787e-07	2.05505e-08	2.016e-06	9.6768e-08	1.874e-05	3.748e-07
N1320-05	3.82266e-15	9.266e-07	6.11556e-08	2.155e-05	1.0344e-07	5.296e-05	1.324e-07	0.003533	3.8863e-06	0.002809	3.0899e-06	1.01239	0.1	95.3955	578.712	5.00701	12.7432	0.112766	U3/I4/SColl P101			N1320-05	4.636e-07	2.7816e-08	1.377e-07	2.28582e-08	1.787e-07	2.05505e-08	2.016e-06	9.6768e-08	1.874e-05	3.748e-07
N1320-06	6.93278e-15	2.13889e-06	1.67903e-08	3.437e-05	1.06547e-07	9.265e-05	2.31625e-07	0.0059114	4.13798e-06	0.005075	4.06e-06	1.01252	0.1	90.5581	595.269	3.33098	13.3324	0.105836	U3/I4/SColl P101			N1320-06	4.3e-07	4.3e-08	1.019e-07	1.68135e-08	1.338e-07	2.6091e-08	6.83e-07	9.9718e-08	1.458e-05	3.2076e-07
N1320-07	6.18174e-15	1.445e-06	3.03161e-08	2.6112e-05	1.3056e-07	8.132e-05	2.4396e-07	0.005406	4.8654e-06	0.0045268	5.43216e-06	1.01267	0.1	93.707	600.681	3.6339	16.0681	0.142855	U3/I4/SColl P101			N1320-07	4.3e-07	4.3e-08	1.019e-07	1.68135e-08	1.338e-07	2.6091e-08	6.83e-07	9.9718e-08	1.458e-05	3.2076e-07
N1320-08	3.73188e-15	2.6722e-06	3.09975e-08	1.8695e-05	8.5997e-08	4.217e-05	8.0123e-08	0.002664	2.664e-06	0.002734	3.0074e-06	1.01235	0.1	75.831	595.434	4.80952	10.8688	0.0948795	U3/I4/SColl P101			N1320-08	3.25232e-07	3.34989e-08	1.01812e-07	1.98533e-08	7.76237e-08	1.9794e-08	9.16438e-07	1.16388e-07	1.00003e-05	2.89009e-07
N1320-09	6.2609e-15	1.1319e-06	5.6595e-09	2.662e-05	9.5832e-08	8.529e-05	1.87638e-07	0.005727	3.4362e-06	0.00458	4.351e-06	1.01268	0.1	95.0675	582.635	3.08719	16.3863	0.133779	U3/I4/SColl P101			N1320-09	3.25232e-07	3.34989e-08	1.01812e-07	1.98533e-08	7.76237e-08	1.9794e-08	9.16438e-07	1.16388e-07	1.00003e-05	2.89009e-07
N1320-10	5.75948e-15	1.0619e-06	1.59285e-09	2.557e-05	7.95227e-08	7.865e-05	1.64378e-07	0.005141	3.75293e-06	0.004214	2.69696e-06	1.01262	0.1	95.1113	597.315	3.18484	15.3045	0.122018	U3/I4/SColl P101			N1320-10	3.25232e-07	3.34989e-08	1.01812e-07	1.98533e-08	7.76237e-08	1.9794e-08	9.16438e-07	1.16388e-07	1.00003e-05	2.89009e-07
N1320-11	5.84031e-15	9.916e-07	3.17312e-08	2.544e-05	1.31016e-07	8.02e-05	1.36821e-07	0.005225	3.49918e-06	0.004273	3.59359e-06	1.01263	0.1	95.6407	599.281	3.45382	15.6251	0.140169	U3/I4/SColl P101			N1320-11	3.25232e-07	3.34989e-08	1.01812e-07	1.98533e-08	7.76237e-08	1.9794e-08	9.16438e-07	1.16388e-07	1.00003e-05	2.89009e-07
N1320-12	3.36952e-15	1.905e-06	3.10763e-08	1.5058e-05	5.91328e-08	3.944e-05	1.36305e-07	0.002526	2.60178e-07	0.002478	1.68504e-06	1.01233	0.1	82.6418	618.021	4.7412	12.8055	0.11409	U3/I4/SColl P101			N1320-12	3.8317e-07	2.98374e-08	1.3178e-07	4.94834e-08	1.4501e-07	3.3026e-08	1.376e-06	1.97181e-07	1.8495e-05	4.397e-07
N1320-13	8.01834e-15	4.2515e-06	3.01857e-08	4.176e-05	1.19141e-07	9.305e-05	1.6414e-07	0.006313	5.0504e-07	0.0058713	5.28417e-06	1.0126	0.1	81.4919	580.244	3.18687	11.478	0.0905889	U3/I4/SColl P101			N1320-13	3.8317e-07	2.98374e-08	1.3178e-07	4.94834e-08	1.4501e-07	3.3026e-08	1.376e-06	1.97181e-07	1.8495e-05	4.397e-07
N1320-14	6.01636e-15	1.444e-06	2.08514e-08	2.632e-05	1.48971e-07	7.923e-05	1.71137e-07	0.0050879	4.47735e-06	0.00441	4.0572e-06	1.01266	0.1	93.2518	618.22	3.38205	14.6965	0.138946	U3/I4/SColl P101			N1320-14	3.8317e-07	2.98374e-08	1.3178e-07	4.94834e-08	1.4501e-07	3.3026e-08	1.376e-06	1.97181e-07	1.8495e-05	4.397e-07
N1320-15	6.56847e-15	1.66e-06	1.162e-08	2.885e-05	9.232e-08	8.524e-05	1.36384e-07	0.00542	4.7696e-06	0.004813	3.3691e-06	1.01272	0.1	92.5613	628.929	3.29276	14.2697	0.116593	U3/I4/SColl P101			N1320-15	3.8317e-07	2.98374e-08	1.3178e-07	4.94834e-08	1.4501e-07	3.3026e-08	1.376e-06	1.97181e-07	1.8495e-05	4.397e-07
bold italic: crystals not included in the weighted mean age calculation
D(1) :Mass discrimination per AMU based on power law
Results		40Ar*/39Ark	± 1s	Age	± 1s	MSWD	39Ar(k)	K/Ca	± 1s		Constant used
				(Ka)			(n)				Atmospheric Argon ratio
											(40Ar/36Ar)A	295.5	1	Steiger an Jäger (1977)
Weighted mean		0.7612	0.0012	583.3	1.6	1.16	34.75	14.2	0.6		(40Ar/38Ar)A	0.1869	1	Steiger an Jäger (1977)
			0.0015		0.27%		10				Interfering isotope production ratios
				Full External Error	5.3	0.99	Statistical T ratio				(40Ar/39Ar)K	(3.52±1.76)E-3
				Analytical Error	0.9						(38Ar/39Ar)K	(1.5±0.25)E-2
Results			40(a)/36(a)	± 1s	40(r)/39(k)	± 1s	Age	± 1s			(39Ar/37Ar)Ca	(5.29±1.32)E-4
							(Ka)				(38Ar/37Ar)Ca	(1.44±0.38)E-4
									MSWD		(36Ar/37Ar)Ca	(4.03±0.24)E-4
Inverse Isochron			289.71	5.1878	0.7632	0.0021	584.8	2.09014	1.13		Decay Constants
				0.0179		0.0028		0.0035			40Kle	(5.81±0.00)E-11a-1		Steiger an Jäger (1977)
Full External Error								5.50544			40Klb	(4.962±0.000)E-10a-1		Steiger an Jäger (1977)
Analytical Error								1.6
Statistics			Statistical F ratio	1.1076		Convergence	5.33365e-05
			Error Magnification	1.064		Number of Iterations	3
			Number of Data Points	10		Calculated Line	Weighted York-2
Sample ID:	3s10	Lab# N-1319		J = 0.0004188 ± 0.00000188			Location: Settore l4 S10 q101
Sanidine			Irradiation # 83		reactor	OSIRIS
Flux standard	ACS-2	1.193 Ma			Single crystal total fusion
																						Background corrections U3/Coll
N	40Ar	36Ar	±s36	37Ar	±s37	38Ar	±s38	39Ar	±s39	40Ar	±s40	D(1)	±%sD	%40Ar*	Age	±s	K/Ca	± 1s				N	36Ar	±s36	37Ar	±s37	38Ar	±s38	39Ar	±s39	40Ar	±s40
	(moles)	V	V	V	V	V	V	V	V	V	V				(ka)	(ka)			Unit/Quadr/strat/Parcel				V	V	V	V	V	V	V	V	V	V
N1319-01	6.05269e-15	5.72768e-06	3.37933e-08	2.059e-05	1.37953e-07	5.8485e-05	1.52061e-07	0.0038073	2.66511e-05	0.00445297	2.67178e-06	1.01266	0.1	66.1091	587.37	4.97264	15.3113	0.158004	U3/4/S10/P101			N1319-01	3.959e-07	2.53376e-08	2.14e-07	1.7762e-08	1.81e-07	3.7829e-08	4.289e-06	2.1445e-07	3.4949e-05	4.54337e-07
N1319-02	6.08534e-15	2.48879e-06	3.58386e-08	9.29e-05	1.9509e-07	6.4558e-05	1.35572e-07	0.004176	2.088e-06	0.0044768	2.68608e-06	1.01272	0.1	87.1057	709.362	2.48526	3.6927	0.0145376	U3/4/S10/P101			N1319-02	3.959e-07	2.53376e-08	2.14e-07	1.7762e-08	1.81e-07	3.7829e-08	4.289e-06	2.1445e-07	3.4949e-05	4.54337e-07
N1319-03	2.82509e-15	7.733e-07	1.85592e-08	2.241e-05	1.1205e-07	3.868e-05	1.934e-07	0.002601	2.8611e-06	0.0020885	1.62903e-06	1.01227	0.1	95.0189	576.236	3.78599	9.59316	0.0618903	U3/4/S10/P101			N1319-03	4e-07	4e-08	1.967e-07	4.54377e-08	9.051e-08	3.20405e-08	1.393e-06	1.50444e-07	2.639e-05	6.3336e-07
N1319-04	5.80964e-15	1.02e-06	1.3362e-08	3.153e-05	1.2612e-07	7.9222e-05	2.21822e-07	0.00525	3.675e-06	0.004267	2.9869e-06	1.01263	0.1	95.939	592.811	1.92758	13.7409	0.0747256	U3/4/S10/P101			N1319-04	4e-07	4e-08	1.967e-07	4.54377e-08	9.051e-08	3.20405e-08	1.393e-06	1.50444e-07	2.639e-05	6.3336e-07
N1319-05	4.50745e-15	3.081e-06	3.97449e-08	1.721e-05	8.605e-08	5.03e-05	2.2635e-07	0.003336	3.0024e-06	0.0033165	3.64815e-06	1.01247	0.1	77.1053	581.727	3.87709	16.073	0.106985	U3/4/S10/P101			N1319-05	4e-07	4e-08	1.967e-07	4.54377e-08	9.051e-08	3.20405e-08	1.393e-06	1.50444e-07	2.639e-05	6.3336e-07
N1319-06	1.01854e-14	2.6082e-06	2.08656e-08	5.182e-05	1.5546e-07	0.0001338	2.007e-07	0.00885	6.195e-06	0.007461	3.7305e-06	1.01317	0.1	91.7129	589.633	1.36725	14.0757	0.064675	U3/4/S10/P101			N1319-06	4e-07	4e-08	1.967e-07	4.54377e-08	9.051e-08	3.20405e-08	1.393e-06	1.50444e-07	2.639e-05	6.3336e-07
N1319-07	7.4509e-15	1.15e-06	1.955e-08	3.3025e-05	1.48612e-07	0.000100479	2.31102e-07	0.0065858	4.61006e-06	0.005465	5.465e-06	1.01283	0.1	96.1506	607.496	1.75461	16.4595	0.0955196	U3/4/S10/P101			N1319-07	4e-07	4e-08	1.967e-07	4.54377e-08	9.051e-08	3.20405e-08	1.393e-06	1.50444e-07	2.639e-05	6.3336e-07
N1319-08	7.76954e-15	2.9816e-06	1.4908e-08	3.333e-05	1.43319e-07	9.908e-05	1.78344e-07	0.006434	5.1472e-06	0.005687	3.9809e-06	1.01287	0.1	86.9845	586.537	1.43869	15.8988	0.0875573	U3/4/S10/P101			N1319-08	3.475e-07	2.8495e-08	1.191e-07	1.77459e-08	1.0117e-07	2.84288e-08	2.922e-07	2.89278e-07	1.58e-05	5.056e-07
N1319-09	5.08434e-15	1.7933e-06	3.15621e-08	3.349e-05	1.30611e-07	6.486e-05	1.88094e-07	0.004183	3.3464e-06	0.003727	3.3543e-06	1.01254	0.1	89.137	604.801	2.41902	10.2799	0.0534405	U3/4/S10/P101			N1319-09	3.475e-07	2.8495e-08	1.191e-07	1.77459e-08	1.0117e-07	2.84288e-08	2.922e-07	2.89278e-07	1.58e-05	5.056e-07
N1319-10	8.15057e-15	2.4946e-06	3.99136e-08	6.785e-05	1.4927e-07	0.00010267	3.0801e-07	0.006708	5.3664e-06	0.005971	4.7768e-06	1.01292	0.1	90.291	612.696	1.85915	8.12644	0.0331151	U3/4/S10/P101			N1319-10	4.079e-07	2.8553e-08	1.0915e-07	3.89665e-08	1.0438e-07	3.20447e-08	9.99e-07	1.14885e-07	2.168e-05	4.46608e-07
N1319-11	1.02401e-14	8.704e-06	4.96128e-08	3.566e-05	1.4264e-07	0.0001063	2.4449e-07	0.006771	7.4481e-06	0.0074962	2.99848e-06	1.01317	0.1	68.8947	582.035	2.29401	15.6379	0.0846311	U3/4/S10/P101			N1319-11	4.079e-07	2.8553e-08	1.0915e-07	3.89665e-08	1.0438e-07	3.20447e-08	9.99e-07	1.14885e-07	2.168e-05	4.46608e-07
N1319-12	9.80553e-15	2.0766e-06	2.90724e-08	5.624e-05	1.34976e-07	0.0001285	3.084e-07	0.008542	6.8336e-06	0.007179	5.0253e-06	1.01312	0.1	93.5206	589.911	3.98759	12.4941	0.124115	U3/4/S10/P101			N1319-12	4.079e-07	2.8553e-08	1.0915e-07	3.89665e-08	1.0438e-07	3.20447e-08	9.99e-07	1.14885e-07	2.168e-05	4.46608e-07
N1319-13	6.34217e-15	3.012e-06	2.98188e-08	2.964e-05	1.39308e-07	7.553e-05	1.5106e-07	0.004864	5.8368e-06	0.004651	4.60449e-06	1.0127	0.1	84.2382	603.362	4.42331	13.5103	0.14627	U3/4/S10/P101			N1319-13	4.079e-07	2.8553e-08	1.0915e-07	3.89665e-08	1.0438e-07	3.20447e-08	9.99e-07	1.14885e-07	2.168e-05	4.46608e-07
N1319-14	1.91069e-14	3.8545e-05	1.07926e-07	2.244e-05	7.854e-08	7.154e-05	1.57388e-07	0.0042306	4.65366e-06	0.0139776	1.11821e-05	1.01426	0.1	23.4703	583.347	10.2533	15.6159	0.160357	U3/4/S10/P101			N1319-14	3.198e-07	4.03588e-09	1.56e-07	4.20108e-09	1.636e-07	3.43396e-08	2.096e-06	2.00378e-07	3.096e-05	7.4304e-07
N1319-15	8.5557e-15	4.1e-06	5.371e-08	3.438e-05	1.14485e-07	1.005e-05	1.809e-08	0.0064825	8.5569e-06	0.006276	6.71532e-06	1.01297	0.1	83.0153	602.092	4.42858	15.5432	0.159064	U3/4/S10/P101			N1319-15	3.198e-07	4.03588e-09	1.56e-07	4.20108e-09	1.636e-07	3.43396e-08	2.096e-06	2.00378e-07	3.096e-05	7.4304e-07
bold italic: crystals not included in the weighted mean age calculation
D(1) :Mass discrimination per AMU based on power law
Results		40Ar*/39Ark	± 1s	Age	± 1s	MSWD	39Ar(k)	K/Ca	± 1s		Constant used
				(Ka)			(n)				Atmospheric Argon ratio
											(40Ar/36Ar)A	295.5	1	Steiger an Jäger (1977)
Weighted mean		0.7714	0.0024	582.7	3.2	1.444	35.44	12.9	1.3		(40Ar/38Ar)A	0.1869	1	Steiger an Jäger (1977)
			0.0031		0.0055		6				Interfering isotope production ratios
				Full External Error	6.0	1.03	Statistical T ratio				(40Ar/39Ar)K	(3.52±1.76)E-3
				Analytical Error	1.8						(38Ar/39Ar)K	(1.5±0.25)E-2
Results			40(a)/36(a)	± 1s	40(r)/39(k)	± 1s	Age	± 1s			(39Ar/37Ar)Ca	(5.29±1.32)E-4
							(Ka)				(38Ar/37Ar)Ca	(1.44±0.38)E-4
									MSWD		(36Ar/37Ar)Ca	(4.03±0.24)E-4
Inverse Isochron			295.751	2.2184	0.7712	0.0035	582.6	3.7	1.82		Decay Constants
				0.0075		0.0045		0.0063			40Kle	(5.81±0.00)E-11a-1		Steiger an Jäger (1977)
							Full External Error	6.3			40Klb	(4.962±0.000)E-10a-1		Steiger an Jäger (1977)
							Analytical Error	2.6
Statistics			Statistical F ratio	1.1076		Convergence			0.00122902
			Error Magnification	1.3474		Number of Iterations			3
			Number of Data Points	6		Calculated Line	Weighted York-2
Sample ID:	U4T	Lab# N1261		J = 0.0003576 ± 0.0000012159			Location: Settore lS 12-01
Sanidine			Irradiation # 66		reactor	OSIRIS
Flux standard	ACS-2	1.193 Ma			Single crystal total fusion
																						Background corrections U3/Coll
N	40Ar	36Ar	±s36	37Ar	±s37	38Ar	±s38	39Ar	±s39	40Ar	±s40	D(1)	±%sD	%40Ar*	Age	±s	K/Ca	± 1s				N	36Ar	±s36	37Ar	±s37	38Ar	±s38	39Ar	±s39	40Ar	±s40
	(moles)	V	V	V	V	V	V	V	V	V	V				(ka)	(ka)			Unit/Quadr/strat/Parcel				V	V	V	V	V	V	V	V	V	V
N1261-01	3.88023e-15	7.356e-07	1.69188e-08	2.5983e-07	1.55898e-08	4.958e-05	9.916e-08	0.003062	3.062e-06	0.0028529	3.13819e-06	1.01148	0.1	97.275	585.87	2.23926	16.7975	6.80319				N1261-01	4.595e-07	2.757e-08	1.798e-07	2.84084e-08	1.461e-07	2.24994e-08	3.717e-07	1.18944e-07	2.0615e-05	4.123e-07
N1261-02	2.13636e-15	1.2075e-06	2.5599e-08	2.419e-07	1.9352e-08	2.432e-05	1.4592e-07	0.001497	1.497e-06	0.00158	2.37e-06	1.01112	0.1	86.5211	586.711	4.86766	10.5744	5.85393				N1261-02	4.595e-07	2.757e-08	1.798e-07	2.84084e-08	1.461e-07	2.24994e-08	3.717e-07	1.18944e-07	2.0615e-05	4.123e-07
N1261-03	1.61466e-15	6.1e-07	1.525e-08	2.239e-07	2.32856e-08	2.0799e-05	1.03995e-07	0.0012548	2.7982e-06	0.0011992	1.31912e-06	1.01101	0.1	96.4586	589.755	4.958	12.4781	10.3941				N1261-03	4.595e-07	2.757e-08	1.798e-07	2.84084e-08	1.461e-07	2.24994e-08	3.717e-07	1.18944e-07	2.0615e-05	4.123e-07
N1261-04	1.59921e-15	1.0335e-06	2.75944e-08	2.419e-07	2.08034e-08	1.839e-05	1.2873e-07	0.001129	1.6935e-06	0.001185	1.36275e-06	1.01101	0.1	86.7479	583.906	6.03465	15.6169	13.3102				N1261-04	4.853e-07	2.28091e-08	2.102e-07	1.72364e-08	1.459e-07	2.27604e-08	4.649e-07	1.44119e-07	1.769e-05	4.0687e-07
N1261-05	1.4992e-15	7.5166e-07	3.72823e-08	2.34e-07	2.4102e-08	1.831e-05	7.324e-08	0.00113297	1.58616e-06	0.001112	1.668e-06	1.01099	0.1	93.1176	585.512	7.27792	20.8731	25.9877				N1261-05	4.853e-07	2.28091e-08	2.102e-07	1.72364e-08	1.459e-07	2.27604e-08	4.649e-07	1.44119e-07	1.769e-05	4.0687e-07
N1261-06	1.52444e-15	5.394e-07	2.63767e-08	2.36e-07	2.832e-08	1.953e-05	7.812e-08	0.001206	1.809e-06	0.0011273	1.57822e-06	1.011	0.1	98.2846	590.605	6.15514	5.44945	2.00637				N1261-06	4.615e-07	2.8613e-08	1.409e-07	2.05714e-08	8.835e-08	1.77583e-08	9.97e-07	3.35989e-07	1.4568e-05	3.642e-07
N1261-07	1.64555e-15	5.36e-07	2.144e-08	2.177e-07	1.21912e-08	2.0988e-05	1.00742e-07	0.00131	2.62e-06	0.0012157	1.94512e-06	1.01102	0.1	98.4188	587.687	5.31512	7.33075	2.28352				N1261-07	4.615e-07	2.8613e-08	1.409e-07	2.05714e-08	8.835e-08	1.77583e-08	9.97e-07	3.35989e-07	1.4568e-05	3.642e-07
N1261-08	9.97305e-16	6.226e-07	2.11684e-08	1.777e-07	1.49268e-08	1.2487e-05	5.99376e-08	0.0007592	1.21472e-06	0.0007438	7.438e-07	1.01089	0.1	92.6319	578.515	9.3811	17.8205	29.72				N1261-08	4.325e-07	3.15725e-08	1.594e-07	2.66198e-08	1.2487e-07	1.71072e-08	7.775e-07	7.54175e-08	1.584e-05	2.376e-07
N1261-09	1.04704e-15	6.8593e-07	1.08994e-08	1.818e-07	1.96344e-08	1.215e-05	8.505e-08	0.00076752	1.15128e-06	0.0007801	7.0209e-07	1.0109	0.1	90.6531	587.944	8.19962	14.7187	21.7351				N1261-09	4.325e-07	3.15725e-08	1.594e-07	2.66198e-08	1.2487e-07	1.71072e-08	7.775e-07	7.54175e-08	1.584e-05	2.376e-07
N1261-10	1.088e-15	5.019e-07	1.75665e-08	2.039e-07	1.75354e-08	1.433e-05	5.732e-08	0.0008687	9.5557e-07	0.00081	8.91e-07	1.0109	0.1	97.6738	581.532	7.80723	8.38672	6.00809				N1261-10	4.325e-07	3.15725e-08	1.594e-07	2.66198e-08	1.2487e-07	1.71072e-08	7.775e-07	7.54175e-08	1.584e-05	2.376e-07
N1261-11	8.6144e-16	8.927e-07	1.87467e-08	1.928e-07	1.38816e-08	9.381e-06	8.4429e-08	0.0005772	1.67388e-06	0.0006372	1.21068e-06	1.01098	0.1	83.3229	590.636	15.1342	13.6678	53.9344				N1261-11	5.21e-07	4.168e-08	1.859e-07	2.34234e-08	1.438e-08	2.21452e-09	1.752e-07	8.9352e-08	8.412e-06	4.206e-07
N1261-12	1.51123e-15	6.8934e-07	1.86122e-08	1.941e-07	1.41693e-08	1.886e-05	6.9782e-08	0.0011706	1.87296e-06	0.0011115	1.66725e-06	1.01111	0.1	95.6801	586.663	7.50645	23.3344	77.9022				N1261-12	5.21e-07	4.168e-08	1.859e-07	2.34234e-08	1.438e-08	2.21452e-09	1.752e-07	8.9352e-08	8.412e-06	4.206e-07
N1261-13	1.34332e-15	7.14e-07	3.3558e-08	1.9797e-07	1.06904e-08	1.838e-05	5.514e-08	0.0010198	1.5297e-06	0.0009878	1.4817e-06	1.01107	0.1	95.5416	597.663	9.81945	43.0733	216.999				N1261-13	5.597e-07	4.14178e-08	1.941e-07	1.63044e-08	1.414e-08	1.82406e-09	8.336e-08	8.25264e-08	7.2711e-06	3.63555e-07
N1261-14	8.82183e-16	6.59e-07	1.977e-08	2.1e-07	1.218e-08	1.116e-05	4.464e-08	0.0006943	1.45803e-06	0.0006512	1.10704e-06	1.01098	0.1	95.8175	578.149	12.4605	7.13594	9.13412				N1261-14	5.597e-07	4.14178e-08	1.941e-07	1.63044e-08	1.414e-08	1.82406e-09	8.336e-08	8.25264e-08	7.2711e-06	3.63555e-07
N1261-15	8.18478e-16	6.0796e-07	1.82388e-08	2.004e-07	1.42284e-08	1.073e-05	7.511e-08	0.0006487	1.55688e-06	0.0006047	1.2094e-06	1.01097	0.1	97.7516	585.679	13.2106	16.4975	56.6675				N1261-15	5.597e-07	4.14178e-08	1.941e-07	1.63044e-08	1.414e-08	1.82406e-09	8.336e-08	8.25264e-08	7.2711e-06	3.63555e-07
N1261-16	1.04007e-15	5.374e-07	2.4183e-08	1.814e-07	1.3605e-08	1.345e-05	9.953e-08	0.0008345	1.58555e-06	0.0007685	1.6907e-06	1.01101	0.1	97.8806	579.527	8.4356	10.6936	21.0036				N1261-16	4.78e-07	2.6768e-08	1.689e-07	2.04369e-08	1.8197e-08	1.52855e-09	3.84e-07	6.4512e-08	9.322e-06	3.07626e-07
N1261-17	1.0909e-15	6.626e-07	1.39146e-08	1.809e-07	1.6281e-08	1.332e-05	6.66e-08	0.0008319	1.16466e-06	0.0008056	1.53064e-06	1.01102	0.1	93.52	582.447	7.20967	11.329	24.6685				N1261-17	4.78e-07	2.6768e-08	1.689e-07	2.04369e-08	1.8197e-08	1.52855e-09	1.752e-07	2.94336e-08	9.322e-06	3.07626e-07
N1261-18	1.26398e-15	6.828e-07	1.77528e-08	1.7155e-07	8.40595e-09	1.564e-05	8.1328e-08	0.0009357	1.40355e-06	0.0009318	1.30452e-06	1.01106	0.1	92.2982	592.064	5.51803	4.7805	6.13277				N1261-18	4.216e-07	1.30696e-08	1.5386e-07	2.10788e-08	1.441e-08	1.23926e-09	2.092e-07	8.0542e-08	9.187e-06	3.85854e-07
N1261-19	1.13258e-15	5.3044e-07	1.8035e-08	1.699e-07	1.0194e-08	1.527e-05	7.635e-08	0.0008948	1.07376e-06	0.00083589	1.83896e-06	1.01103	0.1	96.588	580.541	5.90127	5.04151	7.35956				N1261-19	4.216e-07	1.30696e-08	1.5386e-07	2.10788e-08	1.441e-08	1.23926e-09	2.092e-07	8.0542e-08	9.187e-06	3.85854e-07
N1261-20	1.23192e-15	5.9e-07	1.475e-08	1.82e-07	1.2194e-08	1.6096e-05	8.048e-08	0.0009658	1.64186e-06	0.0009084	1.8168e-06	1.01105	0.1	95.241	576.892	5.22789	3.10184	2.6845				N1261-20	4.216e-07	1.30696e-08	1.5386e-07	2.10788e-08	1.441e-08	1.23926e-09	2.092e-07	8.0542e-08	9.187e-06	3.85854e-07
bold italic: crystals not included in the weighted mean age calculation
D(1) :Mass discrimination per AMU based on power law
Results		40Ar*/39Ark	± 1s	Age	± 1s	MSWD		K/Ca	± 1s		Constant used
				(Ka)			(n)				Atmospheric Argon ratio
											(40Ar/36Ar)A	295.5	1	Steiger an Jäger (1977)
Weighted mean		0.908	0.002	585.7	2.4	0.54		6.4	1.2		(40Ar/38Ar)A	0.1869	1	Steiger an Jäger (1977)
			0.0022		0.004		20				Interfering isotope production ratios
				Full External Error	5.4	0.96	Statistical T ratio				(40Ar/39Ar)K	(3.52±1.76)E-3
				Analytical Error	1.3						(38Ar/39Ar)K	(1.5±0.25)E-2
Results			40(a)/36(a)	± 1s	40(r)/39(k)	± 1s	Age	± 1s			(39Ar/37Ar)Ca	(5.29±1.32)E-4
							(Ka)				(38Ar/37Ar)Ca	(1.44±0.38)E-4
									MSWD		(36Ar/37Ar)Ca	(4.03±0.24)E-4
Inverse Isochron			304.773	15.3597	0.9065	0.0032	584.7	2.9	0.54		Decay Constants
				0.0504		0.0035		0.0049			40Kle	(5.81±0.00)E-11a-1		Steiger an Jäger (1977)
Full External Error								5.6			40Klb	(4.962±0.000)E-10a-1		Steiger an Jäger (1977)
Analytical Error								2.1
Statistics			Statistical F ratio	1.09		Convergence	1.71486e-05
			Error Magnification	1		Number of Iterations	3
			Number of Data Points	20		Calculated Line	Weighted York-2
